# Supplementary material for: Intermittent dietary methionine deprivation facilitates tumoral ferroptosis and synergizes with checkpoint blockade
Source: Nat Commun. 2023 Aug 8;14:4758. doi: 10.1038/s41467-023-40518-0 (PMC10409767; doi:10.1038/s41467-023-40518-0)
Supplement: Supplementary file 5 — Supplementary Data 1 [file 41467_2023_40518_MOESM5_ESM.xlsx]

## Sheet: Sheet1
Suppmentary Data 1. Relative contents of intracellular metabolites that are identified by LC-MS in HT-1080 cells treated by cystine or methionine deprivation or their co-deprivation. n = 4 biological replicates.
metabolites	Cyss+Met+				Met-				Cyss-				Cyss-Met-
	1_1	1_2	1_3	1_4	2_1	2_2	2_3	2_4	3_1	3_2	3_3	3_4	4_1	4_2	4_3	4_4
Propionylcarnitine	0.213773	0.329097	2.36661	1.73682	0.094238	-0.2015	-0.13096	-0.00287	0.319051	0.193319	0.257914	-0.46054	-1.4899	-1.10061	-0.89428	-1.23017
L-Acetylcarnitine	0.379822	-0.21163	0.919223	1.28208	0.434693	-0.7905	-0.59562	1.56762	-0.11671	-0.37666	-0.37695	0.402751	-1.87641	-1.34373	-0.803	1.50503
Tiglylcarnitine	-0.46253	-0.30644	0.980487	1.86148	-0.14888	-0.91047	-0.83971	-0.5076	0.493403	-0.24322	1.11971	1.76732	-1.48486	-1.03842	0.333998	-0.61428
(R)-3-hydroxybutyrylcarnitine	-0.15338	-0.30682	0.897503	1.25573	-0.17344	-1.00494	-0.99859	0.180595	0.559399	0.989744	0.576767	1.2915	-2.25105	-1.38933	0.240221	0.286105
Isobutyrylcarnitine	-0.30905	-0.42481	0.823596	1.0656	0.145793	-0.76169	-0.73333	0.399563	1.03899	1.05258	1.43933	0.99238	-1.76595	-1.33336	-1.08235	-0.54729
Hexanoylcarnitine	-0.38086	-0.40336	0.383843	0.728841	-0.8487	-0.71315	-0.64051	-0.12629	1.02799	1.53764	1.77299	1.32279	-1.35768	-0.96691	-0.23659	-1.10005
Butyrylcarnitine	0.031577	-0.57855	0.107892	0.210702	-0.47439	-0.70551	-0.58832	0.347226	1.28864	1.2143	1.56945	1.70136	-1.6981	-1.02231	-0.62574	-0.77822
Valerylcarnitine	-0.89149	-0.66593	0.516679	0.343946	0.280255	-0.57344	-0.64872	0.083439	1.53497	1.35906	1.71984	0.845665	-1.73007	-0.90987	-0.782	-0.48233
L-Octanoylcarnitine	-0.86163	-0.50259	0.238843	0.136226	-0.76799	-0.40995	-0.37639	-0.07092	1.26437	0.97885	2.44919	0.848238	-1.69067	-0.63776	0.092375	-0.69018
L-Palmitoylcarnitine	-0.33052	-0.86477	0.453725	-0.63001	0.618041	0.643886	1.30225	2.3819	-0.81941	-0.85314	-0.73239	-1.088	-1.31441	0.325969	0.523186	0.383673
Isovalerylcarnitine	-0.70014	-0.68642	-0.02952	-0.13758	-0.00405	-0.4362	-0.56905	0.38146	1.41722	1.26606	2.10525	1.15033	-1.52523	-0.8018	-0.70244	-0.72791
3-Hydroxyisovalerylcarnitine	-1.10242	-1.35633	-0.35277	-0.03593	0.873485	-0.25972	0.012713	1.18649	0.403025	1.17595	0.587134	1.32457	-2.27184	-0.60455	-0.19082	0.611014
Stearoylcarnitine	-1.00664	-1.15951	-0.75915	-1.09314	-0.16686	-0.21139	0.627627	0.652565	-0.2495	-0.33829	0.926085	-0.03636	-1.00878	0.762201	2.68364	0.377484
Oleoylcarnitine	-0.83876	-1.25474	-0.95011	-1.13228	-0.02541	0.201834	0.937824	1.20799	-0.51343	-0.22609	0.050693	-0.60418	-0.79733	0.546497	2.31883	1.07865
Methacholine	-0.76641	-1.26592	0.430841	0.054461	0.038888	0.014907	-0.25536	0.592296	1.16404	1.399	0.901363	0.746485	-2.50333	-1.05658	0.178108	0.327216
Propionylcholine	-0.76966	-1.26159	0.424039	0.054825	0.024235	0.01245	-0.26763	0.578577	1.17713	1.39786	0.907806	0.725855	-2.49684	-1.06904	0.265654	0.296329
Pantothenic acid	-0.29418	-1.11806	-0.49197	-0.98446	0.053888	-0.16728	-0.20653	0.270696	2.34047	1.12571	0.917528	0.967999	-1.82144	-0.50299	0.276894	-0.36627
Sphinganine	-1.51833	0.695025	-1.28867	-1.39763	0.231453	-0.2842	0.404271	0.671135	0.377362	1.63078	0.993294	1.22875	-1.57777	0.039162	0.037697	-0.24233
Taurine	0.494468	1.33342	1.53362	2.61727	-0.19465	-0.5469	-0.67266	-0.65832	-0.44588	-0.68779	-0.82292	-0.4041	-0.07807	-0.90461	-0.45081	-0.11205
L-Lysine	1.55655	0.89927	2.36267	0.836596	0.427802	-0.05405	0.044564	0.085125	-0.45385	-0.48555	-0.93438	-0.83853	-1.13955	-1.02974	-0.86098	-0.41596
Sarcosine	1.00135	0.77891	1.78147	2.07637	0.235484	-0.10843	0.097226	0.586272	-0.7296	-0.79626	-0.7776	-0.75301	-1.22963	-0.933	-0.54821	-0.68134
Methionine sulfoxide	0.005426	2.01358	2.22139	1.32758	-0.6259	-0.83049	-0.90188	-0.56029	0.238384	-0.25044	0.145022	-0.45439	-0.1087	-0.7158	-0.6136	-0.88989
L-Aspartic acid	-0.05591	1.30806	1.77344	2.2597	-0.34383	-1.09452	-0.91127	-1.15714	0.24921	-0.25251	0.083925	-0.30682	-0.35081	-1.01687	-0.3641	0.179444
Glutathione	1.36855	0.765332	1.42535	1.50707	0.77573	0.342643	0.494143	0.591422	-1.17047	-1.08024	-1.0447	-1.0375	-0.94262	-0.69285	-0.60296	-0.69891
N-gamma-Glutamylglutamine	0.984695	0.244047	1.85375	0.239475	0.962717	-0.14472	0.141186	0.408475	0.723622	0.704197	-0.76136	-0.34066	-2.03535	-1.31632	-1.26076	-0.40299
L-Serine	0.176431	0.230722	0.854892	1.14301	0.525792	-1.14989	-1.31409	-1.03119	1.81786	-0.32541	-0.86452	0.501039	-0.67658	-0.77462	-0.70339	1.58996
L-Cysteine	0.496034	0.496646	0.852948	0.527259	1.51304	1.12356	1.29558	1.1501	-0.9257	-0.9339	-0.9311	-0.95154	-0.93339	-0.95035	-0.91766	-0.91153
Aspartyl-Glutamate	0.093144	-0.08659	0.933988	1.10007	-0.00225	-0.27354	0.013637	0.366887	0.532864	0.814905	0.903041	1.18479	-2.38786	-1.56494	-0.96925	-0.6589
Phenylalanylphenylalanine	-0.23412	0.613829	0.94313	0.699106	-0.7422	-0.90946	0.853664	-0.66987	0.495911	0.681821	2.05093	0.499645	-1.73705	-0.73368	-1.2741	-0.53755
L-Arginine	1.08476	-0.03976	0.983085	-0.44632	0.498101	-0.01755	-0.11495	0.100076	1.72643	1.37497	-0.74122	0.006555	-1.69871	-1.54724	-1.2919	0.12367
Creatinine	-0.94278	-0.58136	0.60913	2.21228	-1.22178	-0.31414	-0.33226	0.713689	0.067974	0.729793	0.958179	0.666387	-1.65003	-0.82222	0.658697	-0.75156
Pyroglutamine	-0.35701	-0.71825	1.24542	1.11068	0.227302	-0.55866	0.134447	-0.32226	0.959775	0.861875	1.25483	0.728284	-2.31335	-1.03572	-0.88432	-0.33304
N2-Acetylornithine	0.482881	-0.80796	0.55353	0.473836	0.792578	-0.76719	-0.33428	-0.21702	1.11587	1.64942	0.643688	0.165104	-2.32896	-1.50646	0.269557	-0.18459
L-Glutamine	-0.61147	-0.70867	0.950938	1.03234	-0.42657	-1.43162	-0.73877	-1.04804	1.49102	0.758282	0.428805	0.662552	-0.48891	-1.44948	-0.00697	1.58655
L-Methionine	0.137103	-0.0342	0.000221	-0.07157	-0.75691	-0.77134	-0.74827	-0.85297	2.28719	1.6744	0.86407	1.23816	-0.69674	-0.71486	-0.79479	-0.7595
Methionine sulfone	0.098505	-0.39993	0.182249	-0.15729	-0.40939	-0.49856	0.162887	2.4181	-0.61505	0.308595	-0.18014	1.42945	-2.15661	-0.26081	-0.73919	0.817186
Leucylproline	-1.39434	-0.98685	1.25622	0.829571	0.348857	-0.12981	0.360582	1.25551	0.308683	0.047702	1.05099	0.440988	-2.43448	-0.7962	-0.10315	-0.05427
L-Proline	-0.57968	-0.66238	0.65645	0.287884	1.78045	0.780762	1.22623	1.76944	-0.80024	-0.80785	-0.71037	-0.94643	-1.53773	-0.44623	0.136471	-0.14678
L-Histidine	0.327561	-0.49335	0.166982	-0.30899	0.304809	-0.3296	-0.51581	0.112826	1.96462	1.89854	0.301383	0.948243	-1.59591	-1.33417	-1.05325	-0.39388
Ornithine	0.127132	-0.51044	0.125099	-0.46619	0.898215	0.756023	-0.77036	-1.3982	1.90491	1.81365	-1.20788	-1.23795	0.065985	0.566021	-0.56479	-0.10122
4-Hydroxyproline	-0.21302	-1.13555	-0.20696	0.542758	-0.50988	-0.74242	-0.07051	-0.657	1.08602	1.66029	0.339489	1.52365	-1.55364	-1.27203	-0.0829	1.2917
L-Cystine	-1.01466	-0.00882	0.084483	-0.17886	-0.28755	0.437972	-0.51171	1.16618	0.854213	0.200782	2.33137	-1.08956	-1.36631	-0.21555	0.949754	-1.35174
L-Glutamic acid	-0.50877	-0.83055	-0.0264	0.191306	-0.25886	-0.66029	-0.45131	-0.32449	1.61349	1.42196	1.53932	0.867141	-2.25603	-0.56616	0.04141	0.208262
L-Isoleucine	0.278112	-1.03136	0.13663	-0.83564	0.605788	-0.18247	0.289306	0.700581	1.8925	1.26594	0.233943	0.402711	-2.19866	-1.24225	-0.56938	0.254256
N6,N6,N6-Trimethyl-L-lysine	-0.46645	-0.87912	-0.20959	-0.09781	-0.28089	-0.51601	-0.54519	0.327259	1.64398	1.2691	1.72212	1.42319	-1.70624	-0.73326	-0.49746	-0.45362
L-Alanine	-0.44607	-1.01894	-0.47114	-0.03879	-0.19941	-0.56865	-0.85265	0.373746	2.32161	1.80079	0.017179	0.763795	-0.82657	-1.12557	-0.60842	0.87909
L-Leucine	0.093902	-1.08165	-0.2853	-0.71022	0.401704	-5.6e-05	0.50247	0.659681	1.82684	1.45559	0.319281	0.470619	-2.24235	-1.09891	-0.55742	0.245815
L-Phenylalanine	-0.04568	-1.10123	-0.26416	-0.57689	0.19507	-0.22436	0.67205	0.611554	1.69109	1.64816	0.724949	0.250419	-2.21402	-1.04878	-0.51382	0.195652
L-gamma-glutamyl-L-isoleucine	0.108302	-0.01907	-1.18667	-0.90075	-0.71135	1.78101	1.24558	-1.36853	0.57072	0.690248	0.834331	0.926343	-1.01964	0.828826	-0.88939	-0.88995
Tyrosyl-Alanine	1.18259	-1.00927	-0.74637	-1.49588	-0.13708	0.428237	0.9784	0.157605	0.332955	1.85584	-0.71738	0.48748	-1.38667	-0.54363	-0.66559	1.27874
5-methoxy-L-tryptophan	1.16239	-0.99291	-0.76533	-1.48537	-0.12095	0.444386	1.03423	0.167009	0.327754	1.87131	-0.71843	0.439867	-1.37092	-0.55373	-0.69413	1.25483
Pipecolic acid	-0.3778	-1.11959	-0.24173	-0.80061	1.3294	0.185156	0.105018	-0.44277	2.42054	1.62102	0.492538	-0.81972	-0.78526	-0.36883	-0.48692	-0.71044
L-Tryptophan	-0.31309	-1.22055	-0.28945	-0.74285	0.567915	-0.13421	0.16456	0.692089	1.7428	1.34627	0.762138	1.03592	-2.0536	-0.95301	-0.54515	-0.05977
4-Guanidinobutanoic acid	-0.80595	-1.48397	-0.24666	-0.16938	0.138722	-0.29445	0.01211	0.95617	1.68721	1.32428	1.01435	0.562285	-2.16544	-0.4515	0.274906	-0.35268
L-Valine	-0.0023	-1.10151	-0.51751	-1.1552	0.341834	0.087701	0.04097	0.382305	2.20977	1.86671	0.170488	0.443638	-1.58633	-0.74139	-0.49876	0.059589
Symmetric dimethylarginine	-0.44068	-1.15943	-0.10004	-1.10473	0.823803	-0.05502	0.532321	0.310747	1.93612	1.64583	0.816351	-0.08121	-1.87481	-0.3843	-0.39725	-0.46768
L-Tyrosine	-0.23844	-1.18807	-0.66833	-1.0943	0.124187	0.011583	0.077195	0.49672	2.15846	1.79435	0.485509	0.680651	-1.53109	-0.702	-0.45019	0.04376
L-gamma-glutamyl-L-leucine	-0.80529	-0.86009	-0.77349	-0.80999	-0.79883	-0.77182	-0.77967	-0.75939	1.63579	1.62074	1.60851	1.25487	-0.47917	0.054037	0.22806	0.435716
Pyroglutamic acid	-0.32339	-1.0841	-0.75337	-1.09546	0.746336	0.603873	0.239947	0.641255	2.02003	1.57779	-0.34244	0.159057	-1.87391	-0.55204	0.145976	-0.10954
S-Methyl-L-cysteinesulfoxide	0.254188	-1.64259	-0.33385	-1.71351	-0.57623	-0.1695	-0.0994	0.799577	1.6745	1.28217	0.550739	1.07942	-1.20637	-0.69709	0.355628	0.442311
N-Methyl-1H-indole-3-propanamide	-0.6005	-0.8941	-0.77816	-1.18965	0.075016	0.146837	0.169305	-0.14478	2.01071	2.53665	0.45112	-0.04857	-0.8754	-0.30524	-0.12419	-0.42905
Leucyl-Aspartate	-0.82943	-0.90531	-0.83872	-0.90592	-0.78581	-0.7564	-0.76038	-0.80662	1.65496	1.64982	1.10421	1.3728	-0.54641	0.233427	0.610922	0.508855
Creatine	-1.23568	-1.71147	-0.24324	-0.508	1.3691	-0.02921	0.417915	1.18886	0.748357	0.256867	0.285653	0.260548	-2.16748	-0.12792	1.02621	0.469494
Prolylhydroxyproline	-1.2029	-1.21058	-0.95999	-1.07462	0.553386	1.67546	1.78265	0.499738	0.55573	0.70979	0.214521	-0.04974	-1.56822	-0.27897	0.245052	0.108687
L-Threonine	-1.03922	-1.56678	-0.65707	-1.27404	1.15227	0.352586	0.858438	0.628478	1.34023	0.813719	-0.30713	-0.11862	-1.59192	-0.26999	0.491	1.18805
2-Methylthiazolidine	-0.29199	-0.53678	-0.32652	-0.54452	-0.70387	-0.62548	-0.44714	-0.60963	1.91648	1.80204	1.48845	1.40206	-0.82396	-0.4469	-0.60327	-0.64898
Phenacemide	0.399227	-0.76936	0.276537	-0.48414	1.08946	0.520079	0.314576	0.699938	1.76631	1.34723	0.120689	-0.26438	-1.74397	-0.75539	-1.04283	-1.47399
1,2-Diacylglycerol-LD-PI-pool	-0.39807	-1.22127	-0.50629	-1.06123	1.29221	1.13434	1.00582	0.661637	1.48483	1.12266	-0.14178	0.09479	-1.6281	-0.27324	-0.54306	-1.02326
Dihydroactinidiolide	1.27276	0.846567	0.858441	-0.58358	-1.92064	-0.49485	0.773713	0.334501	-0.34031	0.19456	1.18076	-0.7889	-1.65992	1.07454	-0.91326	0.165608
2-Aminobenzoic acid	1.79233	1.89968	-0.2549	0.243018	0.061814	-0.16538	-0.76446	-0.86823	-0.0582	-0.7054	-1.19921	-1.25721	1.58265	-0.74366	0.14002	0.297128
2,5-dihydroxy-4-methoxybenzoic acid	-0.01497	0.058846	-1.232	0.783183	0.328031	0.061779	-0.20048	2.7409	-0.38562	-0.9677	-0.03027	1.29829	-1.35159	-0.64771	-0.01304	-0.42763
D-1-Deoxy-erythro-hexo-2,3-diulose	0.928754	-0.76453	-0.307	-1.23595	0.291196	0.336265	0.764297	0.765731	1.44975	1.53426	-0.97104	-0.12935	-1.58611	-1.05944	-0.87704	0.860208
D-Fructofuranose 1,2':2,3'-dianhydride	0.712103	-1.0036	-0.22016	-1.34165	0.339092	-0.06388	0.574346	1.12585	1.53902	1.72483	-0.8072	-0.09162	-1.47704	-0.92928	-0.69944	0.618632
D-Glucose	0.393131	-0.88119	-0.64917	-1.79064	0.361195	0.620932	0.828004	1.70601	1.24542	1.26394	-0.80366	-0.22153	-1.36918	-0.51602	-0.498	0.310758
beta-D-Glucosamine	0.09382	-0.99082	-0.79984	-2.33742	-0.02862	0.714778	0.223778	1.2439	0.176613	-0.75371	-0.26196	-0.19057	-0.29368	0.790065	0.349641	2.06403
1-(pyridin-2-ylmethyl)piperidine-3-carboxylic acid	-0.81858	-1.12452	-0.92886	-1.2149	0.19253	0.498934	0.533081	-0.23329	1.68744	2.42194	0.348305	-0.01824	-1.0344	-0.10387	0.184629	-0.39021
4-Trimethylammoniobutanoic acid	-1.0711	-0.91138	0.662127	-0.07758	0.411166	-0.44536	-0.20227	0.174684	0.942011	1.17113	2.2166	0.738451	-1.74762	-0.24415	-0.82687	-0.78983
sn2 LysoPC(20:3)	-0.1175	0.861231	0.823599	1.35516	1.48539	-0.57637	-0.81449	-0.68725	-0.63762	-1.04148	-0.73901	-0.51591	-0.25335	-1.49061	1.76938	0.578836
sn2 LysoPC(22:6)	0.291864	0.908097	0.699808	0.837887	0.723927	-0.7622	0.351284	-0.91168	-0.90725	-1.37194	-1.5284	-0.46192	0.102519	-0.98826	1.35327	1.66301
sn2 LysoPC(20:4)	-0.09685	0.677899	0.923637	1.09724	0.575931	-0.68994	0.169505	-0.79295	-0.55563	-1.36013	-1.25918	-0.15182	-0.26551	-1.43666	1.80602	1.35844
sn2 LysoPC(22:5)	0.195723	0.361454	0.652936	1.33798	0.902021	-0.80976	-0.31103	-1.02897	-0.25832	-0.89505	-1.36472	-0.52311	-0.1779	-0.93898	2.42613	0.431588
sn2 LysoPC(16:1)	-1.21295	-0.18395	1.40355	1.5214	0.797088	-0.92647	-0.26923	0.585225	-0.01566	-0.9522	-0.66167	0.327503	-1.4586	-1.05741	0.608987	1.49437
sn2 LysoPC(18:2)	-0.05223	-0.19161	0.726253	0.935263	1.2898	-0.14439	-0.53651	-0.529	-0.71861	-0.59984	-1.5453	0.03243	-0.91105	-1.02079	2.27971	0.985873
sn2 LysoPC(14:0)	-0.30758	-0.79435	0.018241	0.883245	2.1628	-0.36883	-0.47533	1.07521	0.851223	-0.57377	0.488964	-0.08589	-1.88281	-1.5115	0.131897	0.3885
sn2 LysoPC(15:0)	-0.25025	-1.09169	-0.18374	1.31139	-0.58316	-1.86408	-0.48067	-0.93453	1.93566	-0.44281	0.458791	0.746765	0.478942	0.654886	1.03702	-0.79253
sn2 LysoPC(18:0)	-0.43004	-0.84765	-0.33284	1.28346	-0.65093	-1.09694	-1.0642	-1.06369	0.143357	-0.56629	0.166371	1.72481	-0.26034	0.095644	2.09145	0.807826
sn2 LysoPC(18:1)	-1.15429	-0.80811	-0.00371	1.23748	0.716065	-0.44185	-0.41227	0.658043	-0.4107	-0.65448	0.281244	0.599636	-1.58755	-1.14027	2.03286	1.08789
LysoPC(22:5)	-0.15495	-0.49494	-0.65549	-0.82869	0.291279	-0.61542	0.264624	0.563914	-0.57387	-0.50834	0.2202	0.31496	-1.02006	-0.23141	3.30426	0.123934
Glycerophosphocholine	-0.84156	-0.5187	-0.41401	-0.55924	1.37665	0.77663	1.01838	1.32032	-1.39698	-1.25525	-0.88792	-1.08809	0.116461	0.512096	0.292284	1.54892
LysoPC(18:0)	-0.28299	-1.18341	-0.79523	-0.29442	-0.88491	-1.25992	-0.85228	-0.75055	0.658194	0.076755	0.853241	1.53396	-0.25484	1.3272	1.94041	0.168782
LysoPC(22:6)	-0.55106	-0.55093	-0.80279	-0.90937	0.831494	0.117145	0.915777	0.100826	-0.30763	-0.88495	-0.50909	0.627142	-1.16304	-0.48203	2.7551	0.813406
LysoPC(20:4)	-0.63375	-0.60258	-0.50742	-1.3372	0.375518	0.082987	1.5499	0.148035	0.027309	-0.36703	-0.74221	0.605647	-0.99867	-0.60671	2.66079	0.345381
LysoPC(18:2)	-0.70229	-1.24558	-0.98441	-0.85175	0.844824	-0.28645	1.26256	0.731106	0.243251	-0.04449	0.554418	0.302047	-1.88127	-0.4729	1.9404	0.590518
LysoPC(16:1)	-0.87819	-1.40816	-0.86222	-0.67648	0.536026	-0.41852	-0.1542	1.81904	0.284894	0.317265	0.896272	0.573569	-1.42067	-1.00528	1.06673	1.32994
sn2 LysoPC(16:0)	-0.82235	-1.50346	-1.02381	-0.62162	1.29801	-0.00145	-0.2484	1.78064	0.661904	0.579976	0.89824	0.69751	-1.78849	-0.46929	0.463638	0.098955
LysoPC(20:3)	-0.22069	-2.00399	-1.32737	-0.86689	-0.10612	0.753205	1.16549	0.743778	0.390113	0.626985	0.572481	0.660283	-1.91674	0.275585	0.418587	0.83529
LysoPC(P-16:0/0:0)	-1.09229	-1.27365	-1.15309	-0.94712	0.370473	0.124911	0.67933	0.69874	-0.24184	0.094921	1.11386	0.719987	-1.30202	-0.13026	2.30557	0.032476
LysoPC(14:0)	-0.47838	-1.53611	-1.31363	-1.22972	1.09028	0.388308	0.432734	1.87422	0.708097	0.955756	0.456573	0.128982	-1.52574	-0.30173	0.258752	0.091599
LysoPC(15:0)	-0.51192	-1.73298	-1.22373	-1.14224	0.520311	0.356476	0.992589	2.01109	0.630877	0.885187	0.758395	-0.44623	-1.19713	-0.16358	0.296836	-0.03394
LysoPC(16:0)	-0.98886	-1.40707	-1.16855	-1.06968	0.171657	-0.06508	-0.19818	0.989597	-0.00129	-0.09927	2.18633	0.336464	-0.76629	0.79705	1.51664	-0.23347
1-O-Hexadecyl-sn-glycero-3-phosphocholine	-1.23367	-1.57508	-1.09826	-0.91043	1.10216	-0.21406	0.527579	1.33195	0.269961	0.880808	1.81342	0.066496	-1.19423	-0.00385	0.281668	-0.04446
LysoPC(18:1)	-0.67023	-1.43276	-1.32959	-1.38737	0.540862	0.047915	0.272828	2.09141	0.814992	0.920429	0.739541	0.323323	-1.30567	0.132199	0.392823	-0.15071
LysoPC(17:0)	-0.56139	-1.4556	-1.33158	-1.55534	0.96855	0.138793	0.533861	0.837972	0.319396	0.577719	1.80045	-0.11819	-1.33676	0.312664	0.922225	-0.05278
LysoPC(17:1)	-0.51022	-1.51297	-1.49314	-1.41083	0.73041	0.174917	0.119463	1.94483	0.476671	0.617708	0.675794	0.579012	-1.3898	0.217661	0.694964	0.085539
sn2 LysoPE(22:6)	0.397397	1.70036	1.37463	2.36774	-0.21477	-0.79409	-0.51959	-0.49583	-0.68644	-0.73589	-0.7493	-0.53659	0.176368	-1.16552	-0.01555	-0.10292
sn2 LysoPE(20:4)	0.218751	1.56851	1.42366	2.33075	-0.34827	-0.43324	-0.2914	-0.37677	-1.02445	-1.01276	-0.88439	-0.74275	0.399817	-0.93854	0.198722	-0.08764
sn2 LysoPE(18:2)	0.107452	1.07405	2.05437	2.06934	-0.12608	-0.7099	-0.68199	-0.78455	-0.90113	-1.03162	-0.95316	-0.02638	0.328905	-0.85215	0.31209	0.120743
sn2 LysoPE(18:1)	-0.40141	0.895036	1.20943	2.53199	-0.1735	-1.01369	-1.05454	-0.55647	-0.97956	-0.69207	0.377431	0.459025	-0.08864	-1.26215	0.450654	0.298464
LysoPE(20:4)	0.427435	0.522802	0.935161	1.94609	-0.59326	-0.85276	-0.76143	-0.57113	0.219954	1.0014	-1.40932	0.654161	0.070661	-1.6313	-0.91859	0.960118
LysoPE(18:2)	0.400726	-1.27666	0.576322	-0.40418	-0.91929	0.101954	-1.44757	-0.22095	0.039637	0.430511	0.522721	1.60858	-0.29922	-1.508	0.350947	2.04446
LysoPE(16:0)	-0.30667	-1.32285	-1.01197	-0.44216	1.59659	-0.63095	-0.35763	1.18389	1.12354	1.07026	1.41871	-0.23813	-1.4797	-0.60527	0.463025	-0.46068
LysoPE(18:1)	-0.34354	-1.37218	-1.20416	-1.39865	0.643573	-0.43529	-0.01796	1.9549	0.846147	1.03824	1.0931	0.528609	-1.32405	-0.02143	0.275997	-0.26329
LysoPC(22:4)	-0.57071	-0.44309	-1.66804	-0.60322	-0.43324	-0.20921	0.132664	-0.49816	1.029	1.43767	-0.13905	0.768996	-0.97031	0.241948	2.41937	-0.49461
Indole-3-methyl acetate	-1.16948	-0.95448	-0.44722	-1.08129	0.420521	0.088513	0.144234	-0.53522	1.62765	1.78501	1.15868	0.873778	-1.3441	-0.73889	0.611113	-0.43882
5'-Methylthioadenosine	0.646427	0.480957	0.82928	0.448717	-0.84922	-0.88487	-0.8987	-0.92741	1.51164	1.37164	1.24489	0.902766	-1.01273	-0.95303	-0.95241	-0.95796
S-Adenosylmethionine	-0.03784	0.399555	0.537834	1.10469	-0.79054	-0.81124	-0.85655	-0.8685	0.59557	0.253524	2.29329	1.47092	-0.75636	-0.80836	-0.83604	-0.88995
3'-AMP	-1.33531	-1.5435	-1.21904	-1.3276	-0.25268	0.476169	0.575646	0.322963	1.29682	1.39418	1.19758	0.974959	-0.87046	0.14805	-0.0873	0.249519
2-Acetylpyrazine	0.13368	1.30273	0.32025	1.45003	-0.34784	-0.75228	-1.56414	-1.5478	1.15646	1.04806	-0.07065	-0.7169	1.06563	-1.1339	-0.41224	0.068894
L-Kynurenine	-0.31605	-0.56075	0.186336	-0.2263	0.547437	-0.02528	-0.08475	0.298083	1.59685	1.8702	0.743954	0.561461	-2.2553	-1.15463	-0.77751	-0.40374
2-Piperidinone	0.151992	-1.08708	-0.71493	-0.21597	-1.69773	-1.3239	1.81721	0.489893	0.932073	-0.17625	-0.59165	1.06431	-0.85634	0.537796	1.19554	0.475028
Lumichrome	0.801182	-0.35063	0.906418	0.256262	0.393371	-0.41755	-0.28917	0.411011	1.50284	1.35088	-0.37044	0.391193	-2.1215	-1.56397	-1.17138	0.271479
Succinyladenosine	-0.96407	-0.44631	1.21112	0.929141	-0.44383	-0.55613	-0.10816	-0.44009	1.68306	1.57631	0.560227	0.206296	-2.04548	-0.93403	-0.30555	0.077487
N2,N2-Dimethylguanosine	0.074534	-0.60011	0.861371	0.339456	-0.58082	-0.22058	0.172441	-0.56573	0.8873	2.7327	0.631169	-0.40582	-1.85812	-0.49862	-0.6465	-0.32267
Adenosine	-1.09389	-0.81504	0.044033	-0.32219	0.12947	1.00528	1.18516	0.335874	1.84342	1.08262	0.987769	-0.99665	-1.08817	0.000458	-0.89966	-1.3985
2-Methylguanosine	-0.88743	-1.27583	-0.73932	-0.79393	0.458224	-0.22141	0.537525	0.812606	1.6971	1.83768	0.411719	0.85479	-1.55015	-0.60561	-0.52176	-0.01422
1-Methyladenosine	-1.0422	-1.20479	-0.66668	-1.07227	0.541263	-0.17385	0.160932	0.387259	1.796	1.84543	1.08775	0.779939	-1.19366	-0.3726	-0.4679	-0.40461
1-Methylguanosine	-0.88897	-1.07531	-0.63138	-1.53255	0.027597	0.209489	-0.24461	1.40602	1.13393	0.684109	1.82709	1.03772	-0.79477	0.329021	-0.41989	-1.06751
Guanosine monophosphate	-1.21771	-1.44587	-1.2072	-1.48773	-0.36537	0.790372	0.690635	0.15086	1.29476	1.51438	1.32948	0.305207	-0.3199	0.581413	-0.16668	-0.44666
Oxypurinol	0.34291	0.79954	1.27754	2.01112	-0.00319	-0.57858	-0.08748	1.43241	-0.72735	0.434823	-0.42105	-1.04981	-1.44528	-0.26968	-0.33788	-1.37805
1-Methylguanine	-0.64122	-1.02887	-0.44965	-0.05078	0.246979	-0.5986	-0.44795	0.240291	1.68847	1.61376	1.04503	1.39001	-1.86527	-0.71524	-0.42139	-0.00555
Hypoxanthine	-0.88838	-0.90681	-0.92229	-0.9196	1.13893	-0.00153	0.29373	1.02911	-0.58148	-0.89562	-0.93611	-0.60292	0.177484	0.58596	1.16069	2.26883
Allopurinol	-1.18954	-1.33691	-1.26065	-1.09745	1.04324	0.755033	0.568147	1.60177	0.273183	0.32982	0.062485	-0.71453	-0.85439	0.054868	0.02548	1.73944
Guanine	-1.0602	-1.45714	-1.12902	-1.35468	0.94195	1.1629	0.767187	1.73509	1.04506	0.622601	0.013548	-0.50196	-0.99811	0.134387	0.204759	-0.12638
Antipyrine	-0.40406	-0.07453	-0.60491	-0.36797	-0.87889	-0.75395	-1.05592	-0.24774	-0.75333	1.21487	-0.30808	2.92773	0.059739	0.984248	-0.08753	0.350327
Niacinamide	-0.41351	-0.25754	-0.43833	-1.11416	0.18218	0.828938	0.849233	-0.45319	2.1137	2.0163	-0.09641	-0.19268	-1.50633	-0.41788	-0.71393	-0.38639
Nornicotine	0.192167	-1.31431	-1.31335	-1.65514	-0.55014	0.291266	1.02727	-0.03278	0.191807	1.30825	0.630399	1.17301	-1.45088	0.236132	-0.01616	1.28246
N1-Methyl-2-pyridone-5-carboxamide	-1.26309	-1.10656	-0.78521	-0.95523	0.819352	0.63297	1.18173	2.28738	0.380852	0.381273	-0.2087	-0.84752	-1.21129	-0.00902	0.048381	0.654678
3-Pyridylacetic acid	-1.30482	-1.68108	-1.15485	-1.27181	0.541742	0.568277	0.349969	1.02059	0.834344	1.17686	0.686527	0.614208	-1.51349	0.460532	0.537504	0.135501
Cytidine	-0.67062	-1.24197	-0.6193	-1.41512	1.9271	1.20719	0.789579	0.386105	1.42695	0.380582	-0.10179	-1.28412	-0.84909	-0.25583	0.154156	0.166174
CDP-ethanolamine	-1.34251	-1.50248	-1.23985	-1.341	0.349254	0.19106	0.588908	-0.14554	0.547336	0.815405	0.849733	-0.31228	-0.27929	1.83609	1.31711	-0.33194
Cytosine	-1.15657	-1.27522	-1.22549	-1.27973	0.09594	0.748915	0.107053	-0.03522	-0.02244	-0.69911	1.6859	0.063986	0.802687	1.35034	1.45837	-0.6194
Pyrrolidine	0.378338	-0.9246	-0.33468	-0.96799	0.444447	0.282772	0.338224	0.806437	1.49688	1.44471	0.339191	0.477974	-2.2977	-1.16836	-0.67987	0.364239
1-Pyrroline	-1.956	-1.65016	-1.30373	-1.39896	0.894285	0.321483	0.623369	0.381945	0.83393	0.766211	0.723505	0.251585	-0.35829	0.303606	0.644371	0.922848
Phosphorylcholine	0.966649	1.24464	2.19545	1.99732	-0.29753	-0.44142	-0.33205	-0.35513	-0.66856	-0.64282	-0.44745	-0.53183	-0.71701	-0.81177	-0.58487	-0.57362
Acetylcholine	-1.05485	-1.1503	0.241385	-0.05187	0.767653	-0.12727	-0.10967	0.626818	1.37141	1.33078	1.12465	0.724725	-2.24563	-0.78415	-0.62591	-0.03777
L-Carnitine	-1.30941	-1.42198	-0.2221	-0.38895	1.14939	0.529009	0.824588	0.921765	0.948152	0.832529	0.666305	0.256983	-2.36205	-0.31093	0.215142	-0.32845
Choline	-0.83153	-1.22463	-0.79481	-1.45532	1.32078	0.761204	1.19805	0.992571	0.030698	-0.3846	-0.67429	-1.04951	-0.78131	0.983848	1.27808	0.630769
3-methyl-2-Quinoxalinone	0.449054	-0.81693	0.305952	-0.49298	0.982941	0.547275	0.359142	0.741097	1.70139	1.3366	0.16787	-0.24691	-1.83938	-0.68993	-1.04917	-1.45603
