# Supplementary material for: Intermittent dietary methionine deprivation facilitates tumoral ferroptosis and synergizes with checkpoint blockade
Source: Nat Commun. 2023 Aug 8;14:4758. doi: 10.1038/s41467-023-40518-0 (PMC10409767; doi:10.1038/s41467-023-40518-0)
Supplement: Supplementary file 6 — Source Data [file 41467_2023_40518_MOESM6_ESM.xlsx]

## Sheet: Figure1
1b	Cyss+Met+	Cyss+Met-	Cyss-Met+	Cyss-Met-
	11.83	11.88	60.73	18.97
	12.45	13.56	64.65	16.06
	11.39	12.72	63.09	16.32
1c	Cyss+Met+	Cyss+Met-	Cyss-Met+	Cyss-Met-
	1.09804	1.25489	2.46036	1.43874
	0.916515	1.43521	2.74998	1.92791
	0.985449	1.65369	2.99153	2.06788
1d	Erastin-Met+	Erastin-Met-	Erastin+Met+	Erastin+Met-
	12.71	17.82	49.49	29.93
	16.87	18.82	48.21	29.42
	14.5	18.46	46.01	28.19
1e	Cyss+Met+Fer-1-	Cyss+Met-Fer-1-	Cyss-Met+Fer-1-	Cyss-Met-Fer-1-	Cyss+Met+Fer-1+	Cyss+Met-Fer-1+	Cyss-Met+Fer-1+	Cyss-Met-Fer-1+
	4.4	4.49	62.62	5.47	7.12	6.32	10.52	13.15
	4.65	4.94	61.5	5.78	7.76	7.76	11.61	13.87
	4.54	4.68	61.47	6.63	7.09	8.39	11.43	14.06
1f	Cyss+Met+	Cyss+Met-	Cyss-Met+	Cyss-Met-
	1.05559	0.77625	3.62187	1.71034
	0.910813	1.08847	3.55759	2.05433
	1.0336	1.07276	3.64404	1.67109
1g	Cyss+Met+Fer-1-	Cyss+Met-Fer-1-	Cyss-Met+Fer-1-	Cyss-Met-Fer-1-	Cyss+Met+Fer-1+	Cyss+Met-Fer-1+	Cyss-Met+Fer-1+	Cyss-Met-Fer-1+
	7.71	8.21	75.43	25.95	12.05	18.42	26.65	17.43
	5.23	11	78.39	33.93	12.19	19.56	27.84	20.24
	7.01	11.5	79.38	36.54	12.36	19.05	27.58	20.83
1h	Cyss+Met+	Cyss+Met-	Cyss-Met+	Cyss-Met-
	1.00566	0.970907	2.04317	1.23683
	0.99234	1.01343	2.20708	1.11334
	1.002	1.17823	2.45628	1.11532
1i	IKE-Met+	IKE-Met-	IKE+Met+	IKE+Met-
	7.91	7.77	40.02	12.76
	6.72	8.02	39.86	13.58
	10.02	10.86	35.42	16.02
1j	IKE-Met+	IKE-Met-	IKE+Met+	IKE+Met-
	0.887544	1.14299	4.11497	1.62241
	1.00782	1.09891	4.56279	1.52536
	1.10464	1.23117	5.01391	1.93844
1l	Met+ diet	Vehicle										IKE										Lip-1									IKE+Lip-1
	6	174.9	182.7	116	249.6	170.8	74.4	133.8	120.6	144.5	173.6	143	142.1	303.7	125.5	98.7	109.8	103.7	138.4	159.9	196.9	97.9	152.6	165.1	201.1	123	184.1	136.2	130.9	214.3	197.1	151.5	143.5	102.4	96.3	169.8	217.7	175.8	165.9
	8	337.7	392.9	213.4	308	241.9	111.1	257.5	202.3	237.4	367.8	240.7	177.2	438.9	151.2	116	158.1	152	237.4	228	206.1	130.5	204.4	426	290.1	168.8	294.2	225.7	206.9	283.3	319.6	196	232.3	129.1	149.9	330.6	302.2	231.8	351.9
	10	412.9	725.4	586	325.7	655.5	194.9	317.7	302.5	311.9	454.2	328.5	258.9	620.8	128	152	157.9	208.5	309.6	283.1	306.8	213.5	465.1	717.5	498	385.6	514.9	212.7	552.7	497.3	478.7	382.4	359	215.8	232.8	609.1	458.7	345.8	650
	12	710.4	1068.6	878.7	646.1	795.8	316	520.2	322.5	824.9	643.3	397.3	337.7	655.2	217.4	197.8	172.8	251	337.9	477.8	333.1	330	847.2	812.6	729.1	392.8	929.5	432.5	786.4	857.2	707.3	555.8	480.8	299.4	369.6	1060.1	607.9	492.5	1043.3
	14	1029.5	1204.5	1572.4	701.9	831.8	498.5	1266.7	675.4	1037.4	1024.7	503.6	495.1	769.1	400.5	288.3	318.3	359.3	556.3	563.4	443.4	1033.5	1291.9	1038.2	958.8	507.4	1470.1	977.8	1079.9	1472.7	1004.3	807.7	546.2	801.1	570.2	1672.9	1689.3	977.7	1677.2
	16	1661.1	1493.4	2215.4	1065.6	1408.9	553.7	1718.8	1096.6	1740.5	1619.6	549.1	861.3	929.1	779.1	372.5	330.2	551.5	845.3	660	514.8	1273.6	1473.2	1675.2	1300	719.4	2139.2	1465.8	1969.6	1820.1	1323.4	977.2	652.5	877.3	734.5	2110.4	1984.4	1228.4	2043.3
1m	Met- diet	Vehicle										IKE
	6	235.6	195.7	72.9	65.6	144.5	149.5	91	183.3	279	202.3	169.2	93.2	168.4	219.5	106.5	86.7	87.3	104.7	123.9	139
	8	320.6	267.9	127.8	103	300.1	200	139.7	242.7	397.2	249.1	231.9	134.6	286.2	272.2	224.3	148.4	136.1	213.2	181.3	196.4
	10	598.4	382.5	187.5	148.7	495.8	328.3	192.1	407.9	639.6	354.7	326.8	204.2	349.3	554.7	372.9	201.7	208.6	650.7	297.6	310.5
	12	1083.1	585	539.1	232.4	635.6	484.2	260.3	618.3	1638.9	550.9	481.2	674.8	375.8	710.9	540.4	352.1	295.9	1072.9	346.7	542.4
	14	1466.8	776	1058.2	530	910.7	629.8	262.6	1118.3	1862.8	857.9	1035.5	971.2	596.2	1640.8	705.7	361.6	400.1	1656.8	966.7	1211.8
	16	2395.8	971.3	1820.2	836.6	1274.3	1117.4	381.1	1681.3	2455.1	992.3	1230.6	1277.4	768.7	2223.9	1306.3	533.1	672.9	2449.4	1536.4	1632.1
1n	Met+ diet				Met- diet
	IKE-Lip-1-	IKE+Lip-1-	IKE-Lip-1+	IKE+Lip-1+	IKE-Lip-1-	IKE+Lip-1-
	1.10356	4.79558	0.458455	0.432001	0.888999	0.785876
	1.27957	3.3674	0.994132	0.357595	0.954129	0.750932
	0.875536	3.66463	0.848404	0.580144	0.677551	0.754713
	0.741327	4.60411	0.618743	0.396587	0.634789	0.710754
1p	Met+ diet				Met- diet
PTGS2	IKE-Lip-1-	IKE+Lip-1-	IKE-Lip-1+	IKE+Lip-1+	IKE-Lip-1-	IKE+Lip-1-
	0.721318	8.43184	4.78655	5.09213	6.02142	9.54838
	0.623364	89.7746	2.21286	6.29825	3.92018	3.66661
	2.32104	35.2784	6.8528	11.3732	2.43378	7.00481
	0.958183	6.60346	4.20679	3.88319	11.6989	4.11729
	Met+ diet				Met- diet
HMOX1	IKE-Lip-1-	IKE+Lip-1-	IKE-Lip-1+	IKE+Lip-1+	IKE-Lip-1-	IKE+Lip-1-
	2.33207	8.93396	2.91088	2.90864	12.2152	2.66393
	0.58534	50.7353	2.77981	7.06969	14.1359	2.00912
	0.784835	16.3677	3.94042	6.78538	2.3062	2.53509
	0.93341	3.51187	2.08082	2.47098	7.9573	4.03281
	Met+ diet				Met- diet
TFRC	IKE-Lip-1-	IKE+Lip-1-	IKE-Lip-1+	IKE+Lip-1+	IKE-Lip-1-	IKE+Lip-1-
	0.605257	50.8155	9.99359	7.01443	8.22887	9.08991
	0.387817	109.877	5.87806	9.03397	16.3824	9.69548
	3.53165	20.7256	3.93318	17.61	5.25665	13.3923
	1.2063	26.8356	9.58529	7.68075	5.97157	5.43228

## Sheet: Figure2
2b	Cyss+Met+	Cyss+Met-	Cyss-Met+	Cyss-Met-
	1.03442	0.834323	0.177417	0.254323
	0.830813	0.688142	0.207873	0.338628
	1.05359	0.739278	0.219868	0.368969
	1.08118	0.772113	0.222299	0.336585
2c	Erastin-Met+	Erastin-Met-	Erastin+Met+	Erastin+Met-
	103.71	80.2991	2.9074	25.2114
	97.4853	83.3059	3.3453	19.6671
	98.8046	76.2836	2.5414	15.9129
2d	Cyss+Met+	Cyss+Met-	Cyss-Met+	Cyss-Met-
	94.7288	83.6743	27.3677	71.7602
	104.615	95.8819	25.1137	72.3893
	100.656	97.4206	25.253	79.0129
2e	Met+ diet		Met- diet
	IKE-	IKE+	IKE-	IKE+
	94.7049	53.5682	109.286	111.947
	99.6541	52.3442	97.6319	110.989
	89.7557	42.233	95.8225	107.743
	115.885	37.8692	94.971	95.716
2g	12C, 32S	13C, 32S	12C, 34S
Cysteine	62.6365	343.209	1.56815
	34.2826	210	0.793742
	17.9247	110.579	0.04382
	12C, 32S	13C, 32S	12C, 34S
GSH	3.36296	85.8479	0.837832
	4.98037	130	1.32589
	0.81612	55.1323	0.44165
2h	Cyss+	Cyss-
13C, 32S-Cysteine	343.209	21.2866
	210	73.6521
	110.579	20.7973
	Cyss+	Cyss-
13C, 32S-GSH	85.8479	13.7113
	130	1.07577
	55.1323	12.0674
2i	Cyss+	Cyss-
13C, 34S-Cysteine	1.56815	0.894894
	0.793742	2.28595
	0.04382	0.82142
	Cyss+	Cyss-
13C, 34S-GSH	0.837832	0.135269
	1.32589	0
	0.44165	0.108393
2j	0	4	12	16	20
Total GSH(%)	106.513	68.0682	7.20413	5.56382	4.4445
	97.1028	73.6201	5.72098	5.41876	4.44996
	96.3841	73.8109	7.13427	5.7127	4.60115
	0	4	12	16	20
Tumor cell death(%)	2.22	2.07	4.68	23.499	84.694
	1.71	1.62	7.61	22.42	88.085
	1.84	1.82	7.511	23.854	82.269
2k	Cyss+exo-GSH-	Cyss+exo-GSH+	Cyss-exo-GSH-	Cyss-exo-GSH+
Intracellular GSH(%)	104.411	96.4554	10.4434	21.1027
	97.0488	104.93	11.3991	19.8733
	98.5408	93.753	11.7545	17.7015
Tumor cell death(%)	Cyss+exo-GSH-	Cyss+exo-GSH+	Cyss-exo-GSH-	Cyss-exo-GSH+
	9.47	10.74	75.73	15.91
	4.87	7.24	85.57	24.15
	7.55	8.67	77.5	23.2
2l	Cyss+exo-GSH-	Cyss+exo-GSH+	Cyss-exo-GSH-	Cyss-exo-GSH+
Intracellular GSH(%)	96.5951	122.877	21.3291	32.818
	101.218	126.408	19.1867	36.859
	105.268	127.935	23.254	35.2688
Tumor cell death(%)	Cyss+exo-GSH-	Cyss+exo-GSH+	Cyss-exo-GSH-	Cyss-exo-GSH+
	3.36	3.58	71.549	18.06
	3	4.32	75.391	19.45
	3.519	4.01	71.527	17.62

## Sheet: Figure3
3b	0	1	4	8	12
Cyss-	1.00279	2.90785	6.52418	23.999	26.9065
	0.974947	2.32232	7.15535	22.094	28.7664
	1.02285	2.25982	6.93045	22.2151	28.1713
	0	1	4	8	12
IKE	0.879991	2.92359	3.02226	12.1619	24.3429
	1.08547	2.68495	2.77067	11.5712	23.8226
	1.04689	2.87853	3.32853	12.625	16.9125
3d		sgControl			sgCHAC1
	Cyss+	102.279	93.8642	103.856	91.5217	91.7391	98.6975
	Cyss-	27.9401	27.3563	27.9956	42.73	51.8054	50.7633
3e		sgControl			sgCHAC1
	Cyss+	12.01	11.95	12.19	8.14	8.77	8.03
	Cyss-	77.83	77.79	77.39	38.9	38.41	36.12
		sgControl			sgCHAC1
	Erastin-	13.13	17.51	15.78	17.58	14.82	16.36
	Erastin+	72.89	75.39	68.11	32.96	39.5	39.78
3g		scramble			shCHAC1-1			shCHAC1-2			shCHAC1-3
	Cyss+	10.36	10.92	11.46	12.25	10.73	11.05	13.84	8.03	11.52	15.15	12.75	11.28
	Cyss-	63.73	68.15	63.23	10.25	11.72	12.18	39.88	39.47	39.87	34.13	33.33	37.59
		scramble			shCHAC1-1			shCHAC1-2			shCHAC1-3
	Erastin-	4.87	9.67	9.65	5.26	5.43	7.07	10.91	13.58	9.43	11.97	8.56	9.53
	Erastin+	68.92	70.49	81.11	20.7	23.45	23.07	54.78	63.13	53.2	55.4	54.05	65.58
3h		sgControl			sgCHAC1-1			sgCHAC1-2
	Cyss+Erastin-	15.72	16.8	16.6	14.63	15.39	15.17	17.9	16.49	14.76
	Cyss-Erastin-	63.13	62.46	62.41	40.73	41.43	48.53	42.93	42.38	47.22
	Cyss+Erastin+	71.46	73.58	72.93	41.9	45.84	48.37	36.19	40.89	41.2
3k		scramble			shATF4
	Cyss+IKE-Erastin-	1.89	1.65	2.96	2.37	1.5	2.06
	Cyss-IKE-Erastin-	80.05	81.42	82.93	21.97	24.45	25.79
	Cyss+IKE+Erastin-	71.29	76.81	78.63	13.21	14.64	10.62
	Cyss+IKE-Erastin+	58.2	60.8	55.79	14.44	9.32	9.43
3l	Cyss+GCN2iB-	Cyss+GCN2iB+	Cyss-GCN2iB-	Cyss-GCN2iB+
	2.87	2.82	51.314	18.259
	2.839	2.68	46.237	17.876
	2.93	2.989	47.698	20.308

## Sheet: Figure3c-Blots
CHAC1							CHAC1
Tubulin							Tubulin

## Sheet: Figure3f-Blots
	CHAC1
	Tubulin

## Sheet: Figure3i-Blots
		p-eIF2α
		eIF2α
		ATF4
		Tubulin

## Sheet: Figure3j-Blots
	CHAC1
			GAPDH

## Sheet: Figure4
4a		Cyss+Met-			Cyss-Met+			Cyss-Met-
	0	1			1			1
	1	3.49356	3.22144	3.83074	5.70101	5.68554	5.01888	5.41566	4.42994	4.45052
	4	32.9064	35.2529	42.9741	10.6273	10.3931	10.7268	40.9249	38.9352	46.3368
	8	71.1362	68.2091	62.0789	21.8808	25.8485	26.1742	92.8348	91.2287	92.5446
	12	92.8348	91.2287	92.5446	34.5293	29.9937	32.3389	101.834	82.8378	95.8267
4c	Met+IKE-	Met-IKE-	Met+IKE+	Met-IKE-
	0.99155	28.9384	18.8908	19.3175
	1.19683	25.056	15.6772	17.8084
	0.84265	24.1249	20.7763	20.7773
4e	Cyss+Met+	Cyss+Met-	Cyss-Met+	Cyss-Met-
	1.12424	5.00914	5.1036	4.95159
	0.814822	5.34415	5.16367	4.90641
	1.09545	5.41219	4.91264	5.19556
4h		Empty			CHAC1-Flag
	Cyss+Met+	94.0874	100.664	105.249	28.8486	32.5058	31.1494
	Cyss-Met-	51.0989	51.9794	52.185	8.57891	9.91001	9.02105
4i		Empty			CHAC1-Flag
	Cyss+Met+	5.08	4.85	7.52	12.88	11.69	12.43
	Cyss+Met-	13.7	14.49	17.11	16.05	16.72	14.57
	Cyss-Met+	65.18	63.17	64.06	89.14	89.94	91.92
	Cyss-Met-	14.28	16.02	16.69	45.41	39.75	40.97
		Empty			CHAC1-Flag
	Erastin-Met+	2.86	2.8	3.66	6.17	4.35	4.06
	Erastin-Met-	6.03	5.51	5.8	11.79	10.98	10.7
	Erasin+Met+	35.47	42.61	40.13	81.96	80.06	80.81
	Erastin+Met-	13.91	12.21	15.55	42.76	49.82	49.87
4l		1		8
	Cyss+Met+	0.978653	1.02135	1.35599	1.10405
	Cyss+Met-	1.34815	1.41039	1.20335	1.06164
	Cyss-Met+	1.13013	1.54998	1.54355	1.33526
	Cyss-Met-	1.22394	1.12411	1.29044	1.53989

## Sheet: Figure4b-Blots
	CHAC1
	Tubulin

## Sheet: Figure4d-Blots
		CHAC1
		Tubulin

[truncated: 26 more sheets: Figure4f-Blots, Figure4g-Blots, Figure4j-Blots, Figure4k-Blots, Figure4m-Blots, Figure5, Figure5c-Blots, Figure5d-Blots, Figure6, Figure7, Figure8, Sup Fig.3b-Blots, Sup Fig.3d-Blots, Sup Fig.3e-Blots, SupFig.3g-Blots, SupFig.3h-Blots, SupFIg.3l-Blots, SupFig.4b-Blots, SupFig.4c-Blots, SupFig.4f-Blots …]
